# Supplementary material for: The Use of Blood-Based Biomarkers in the Prediction of Colorectal Neoplasia at the Time of Primary Screening Colonoscopy Among Average-Risk Patients: A Systematic Literature Review
Source: Cancers (Basel). 2024 Nov 14;16(22):3824. doi: 10.3390/cancers16223824 (PMC11593258; doi:10.3390/cancers16223824)
Supplement: Supplementary file 1 [file cancers-16-03824-s001.zip]

Archive with 1 entries (1 files):
- cancers-3231703-supplementary.pdf
